# Supplementary material for: The Stress-Dependent Dynamics of Saccharomyces cerevisiae tRNA and rRNA Modification Profiles
Source: Genes (Basel). 2021 Aug 28;12(9):1344. doi: 10.3390/genes12091344 (PMC8470187; doi:10.3390/genes12091344)
Supplement: Supplementary file 1 [file genes-12-01344-s001.zip]

Archive with 1 entries (1 files):
- genes-1301375-supplementary.pdf
